# Supplementary material for: Elevated Red Blood Cell Distribution Width Predicts Mortality and Major Adverse Cardiovascular Events After Acute Myocardial Infarction: A Large Propensity Score-Matched Cohort Study
Source: J Clin Med. 2026 Mar 22;15(6):2432. doi: 10.3390/jcm15062432 (PMC13027959; doi:10.3390/jcm15062432)
Supplement: Supplementary file 1 [file jcm-15-02432-s001.zip]

Archive with 1 entries (1 files):
- jcm-4195792-supplementary.pdf
